# Supplementary material for: Transcriptomic and Metabolomic Insights into Plant Hormone Modulation and Secondary Metabolite Accumulation in Basil Under Far-Red and Ultraviolet-A Light
Source: Int J Mol Sci. 2025 Apr 16;26(8):3758. doi: 10.3390/ijms26083758 (PMC12027552; doi:10.3390/ijms26083758)
Supplement: Supplementary file 1 [file ijms-26-03758-s001.zip]

Archive with 1 entries (1 files):
- ijms-3519875-supplementary.pdf
